# Supplementary material for: KSHV vIL-6 enhances inflammatory responses by epigenetic reprogramming
Source: PLoS Pathog. 2023 Nov 7;19(11):e1011771. doi: 10.1371/journal.ppat.1011771 (PMC10656005; doi:10.1371/journal.ppat.1011771)
Supplement: S1 Table — (XLSX) [file ppat.1011771.s001.xlsx]

## Sheet: Sheet1
	RT-qPCR /qPCR primer
	hIL-6	Forward	GGTACATCCTCGACGGCATCT
		Reverse	GTGCCTCTTTGCTGCTTT
	IL-10	Forward	GGTTGCCAAGCCTTGTCTGA
		Reverse	AGGGAGTTCACATGCGCCT
	IL-1β	Forward	AAACAGATGAAGTGCTCCTTCCAGG
		Reverse	TGGAGAACACCACTTGTTGCTCCA
	LANA	Forward	ACTGAACACACGGACAACGG
		Reverse	CAGGTTCTCCCATCGACGA
	vIL-6	Forward	ACCCTTGCAGATGCCGG
		Reverse	GGATGCTATGGGTGATCGATG
	PAN RNA	Forward	CGCTTCTGGTTTTCATTGGTG
		Reverse	AATGTGGGAAAAGTAGGACGG
	Rta	Forward	CACAAAATGGCGCAAGATGA
		Reverse	TGGTAGAGTTGGGCCTTCAGT
	Mta	Forward	ACGAATCGAGGGACGACG
		Reverse	CGGGTTCGGACAATTGCT
	K8.1	Forward	AAGCGTCCAGGCCACCACAGA
		Reverse	GGCAGAAAATGGCACACGGTTA
	18S rRNA	Forward	TTCGAACGTCTGCCCTATCAA
		Reverse	ATGGTAGGCACGGCGACTA
	Chip-qPCR primer
	hIL-6 promoter	Forward	AACTTGGTTCAGGAGTGTCTAC
		Reverse	AGGATGGCTGGATGGTTTC
	IL-10 promoter	Forward	GGAGATCTCGAAGCATGTTAGG
		Reverse	GGACAGAGAGGTGAAGGTCTA
	IL-1β promoter	Forward	CAGCCAATCTTCATTGCTCAAG
		Reverse	CATACACACAAAGAGGCAGAGA
	lenti vIL-6 primer
	vIL-6	Forward	AAAACTAGTACCATGGATTTTAACTCTCCGTTTATCCTCCAG
		Reverse	AAACTCGAGTCTTTACTTATCGTGGACGTCAGGAGTCACGT
